# Supplementary material for: Parenteral Nutrition, Sepsis, Acute Heart Failure and Hepatotoxic Drugs Are Related to Liver Test Disturbances in Critically Ill Patients
Source: Nutrients. 2023 Jun 2;15(11):2612. doi: 10.3390/nu15112612 (PMC10255719; doi:10.3390/nu15112612)
Supplement: Supplementary file 1 [file nutrients-15-02612-s001.zip]

Archive with 1 entries (1 files):
- nutrients-2393675-supplementary.pdf
